# Supplementary material for: Developing a theoretical model and questionnaire survey instrument to measure the success of electronic health records in residential aged care
Source: PLoS One. 2018 Jan 9;13(1):e0190749. doi: 10.1371/journal.pone.0190749 (PMC5760016; doi:10.1371/journal.pone.0190749)
Supplement: S6 Appendix — (CSV) [file pone.0190749.s006.csv]

Tr1	Tr2	Tr3	SE1	SE2	SysQ1	SysQ2	SysQ3	SysQ4	IQ1	IQ2	IQ3	IQ4	U1	U2	U3	US1	NB1	NB2	NB3	NB4	NB5	NB6	NB7
6	4	6	7	7	5	7	6	5	6	5	6	6	8	3	6	7	4	6	6	6	6	6	5
6	6	6	6	6	6	6	6	6	7	6	6	5	6	3	5	6	6	6	6	6	6	6	6
3	4	3	5	5	6	7	6	6	7	6	6	6	6	3	5	6	4	5	4	4	5	6	6
6	5	6	6	6	6	7	6	6	7	7	6	6	3	3	4	6	6	6	6	6	6	6	4
4	5	6	6	6	6	6	6	6	6	6	6	6	6	3	2	6	4	5	6	6	6	6	4
7	7	7	7	7	7	7	6	7	7	4	7	7	5	3	5	7	4	7	2	7	6	7	5
6	4	4	7	7	6	7	6	6	7	7	6	6	7	3	7	6	6	6	3	3	5	6	3
6	0	5	7	7	6	7	6	6	0	0	6	6	3	3	4	6	0	6	0	0	0	0	6
4	4	6	6	6	6	7	6	5	6	6	6	6	5	2	2	5	6	6	4	4	4	6	2
6	6	6	7	7	6	6	6	6	7	7	6	6	6	4	5	6	6	6	6	5	4	6	6
7	3	6	7	7	7	6	7	6	7	6	6	6	8	3	7	5	7	7	5	4	4	7	4
1	4	4	6	6	6	7	4	2	7	4	6	6	4	3	4	2	0	6	6	4	0	6	3
6	6	6	6	6	6	6	5	6	6	4	6	6	7	3	5	5	4	6	4	5	5	6	4
4	3	3	6	6	6	6	6	4	6	5	5	3	6	3	7	6	6	6	4	4	4	6	4
6	7	6	7	7	6	6	6	6	7	6	7	7	6	3	7	7	4	6	6	5	5	6	6
4	4	4	6	6	4	4	6	2	6	4	4	6	6	3	6	4	4	2	4	4	4	5	4
7	7	7	7	7	7	7	7	7	7	7	7	7	6	3	7	7	7	5	4	6	4	6	6
6	7	6	6	6	7	6	6	7	6	7	6	6	6	3	7	6	5	6	5	4	4	6	4
3	3	4	4	4	3	5	4	3	5	4	4	3	6	4	6	3	3	3	4	4	4	4	4
6	4	4	7	7	6	7	7	4	6	4	7	6	6	3	5	4	4	5	4	4	4	4	4
5	6	6	6	6	6	7	7	5	7	6	6	6	5	5	7	5	6	5	6	6	6	6	6
6	6	6	6	6	1	1	6	6	7	6	6	6	7	3	7	6	6	7	6	6	6	7	0
6	6	6	7	7	7	7	7	6	7	7	7	7	8	4	8	7	7	7	6	6	6	7	7
4	2	4	6	4	3	0	6	2	6	5	6	1	4	3	5	2	4	3	4	4	4	4	4
7	7	7	7	7	7	7	7	7	7	7	7	6	6	4	7	7	7	7	2	2	2	1	2
7	7	4	6	7	7	7	7	6	7	7	7	7	8	4	9	7	7	7	6	2	6	7	2
7	6	5	5	5	6	7	6	5	7	7	6	6	5	3	8	6	4	7	7	4	4	4	6
6	6	6	6	6	6	7	7	6	7	7	6	6	5	3	4	6	6	6	4	4	0	0	0
7	7	7	7	7	7	7	7	7	7	6	7	7	7	3	5	7	7	7	7	7	7	7	5
6	6	6	6	6	6	6	6	6	6	4	6	6	6	3	6	5	6	6	5	6	5	6	4
5	5	4	5	5	6	6	4	4	7	7	6	5	7	3	7	6	5	4	6	4	4	5	4
6	6	6	6	6	6	6	6	6	6	6	6	6	6	3	5	6	6	6	6	6	6	6	4
6	5	6	6	6	6	6	6	6	7	7	6	6	7	3	6	6	4	6	6	6	6	6	4
6	4	6	6	6	6	7	6	6	7	6	6	6	6	3	7	6	0	6	6	5	5	6	5
7	6	7	7	6	6	6	6	6	6	5	6	6	8	3	5	1	4	4	2	6	6	6	6
3	3	4	6	6	2	4	4	6	7	7	3	4	8	5	6	3	1	1	5	4	5	5	7
5	7	5	5	5	6	6	6	6	7	7	6	6	6	3	4	6	6	6	5	6	6	6	6
7	7	7	7	7	7	7	7	7	7	5	7	7	8	3	8	7	7	6	6	6	6	6	6
7	7	7	7	7	7	7	6	7	7	7	7	6	8	3	9	6	7	7	7	7	7	7	7
2	3	3	7	6	6	6	5	5	6	6	5	5	6	3	6	6	5	6	6	5	5	5	6
2	3	2	5	4	5	3	5	4	5	5	5	5	8	4	8	3	5	3	2	4	4	3	4
3	5	4	5	5	4	4	4	4	4	4	5	4	6	3	8	4	4	3	4	3	5	4	4
5	4	7	6	5	2	6	5	3	6	4	6	5	6	3	5	2	7	6	1	1	5	7	2
5	6	5	6	6	6	6	6	4	6	6	7	5	7	3	9	6	5	5	7	6	7	6	3
5	6	6	6	6	6	5	5	5	6	5	6	6	6	4	7	5	6	6	5	6	6	6	5
5	6	6	6	7	6	6	7	7	7	6	7	7	8	5	8	7	6	6	6	6	6	6	5
5	6	6	7	7	6	6	6	6	5	6	5	5	6	3	8	6	6	6	5	5	5	6	5
1	2	3	6	6	6	6	3	3	6	6	6	2	5	3	4	6	6	6	6	6	6	6	6
6	6	6	7	7	6	6	6	1	6	4	5	2	7	4	9	2	7	2	1	4	6	5	2
5	5	6	6	6	2	5	2	2	5	5	2	3	6	3	7	2	2	2	2	2	5	5	4
6	0	6	5	6	4	5	6	3	6	6	3	2	4	3	4	2	3	5	3	3	2	3	2
6	6	4	6	6	6	5	7	5	6	6	5	5	5	4	4	6	6	5	3	4	4	4	4
6	4	6	6	7	6	6	6	6	6	6	6	6	8	3	9	6	7	7	3	4	4	3	1
6	6	6	6	6	6	6	6	4	6	4	6	4	6	3	6	4	4	5	3	5	4	5	5
6	4	6	5	5	2	2	4	2	6	4	3	2	7	3	5	2	5	4	2	2	3	4	2
6	6	6	6	6	7	7	6	6	7	6	7	7	7	3	3	6	6	6	6	6	6	6	6
5	3	5	6	6	6	7	7	7	7	0	7	7	3	2	4	6	0	0	0	5	0	0	0
7	7	7	7	7	7	7	6	7	7	7	7	7	4	3	4	7	6	6	7	7	6	7	7
7	6	7	7	7	7	6	7	3	7	6	5	6	6	3	7	6	7	6	6	6	6	6	7
6	6	6	6	6	6	6	6	6	6	6	6	6	3	2	3	6	6	6	6	4	4	6	6
0	0	0	0	0	6	6	5	0	7	6	5	6	1	1	0	6	6	6	6	0	6	6	6
5	6	5	5	5	6	6	6	5	6	5	6	6	4	3	2	6	6	6	6	6	5	6	6
6	6	6	6	6	7	6	7	7	7	7	7	7	7	3	8	6	6	6	7	6	6	6	6
6	6	6	6	6	6	6	6	6	6	6	6	6	5	3	3	6	6	6	6	6	6	6	6
7	7	7	7	7	7	7	7	7	7	7	7	7	5	3	3	7	7	7	7	7	7	7	7
7	7	7	7	7	7	7	7	7	7	7	7	7	6	3	1	7	7	7	7	7	7	7	7
6	6	6	6	6	6	6	6	6	6	6	6	6	5	3	3	6	6	6	6	6	6	6	6
6	4	4	7	7	6	6	6	6	6	6	6	6	5	3	3	6	6	6	4	6	6	6	4
7	7	7	7	6	3	7	3	5	7	7	5	6	4	3	5	6	7	7	7	7	7	7	7
6	6	6	4	4	6	7	6	6	7	7	7	6	5	3	2	6	6	6	6	6	6	6	6
5	6	6	6	6	6	6	6	6	6	6	6	6	3	2	2	6	6	6	6	6	6	6	6
0	0	0	0	0	0	0	0	0	0	0	0	0	1	1	0	0	0	0	0	0	0	0	0
0	0	0	0	0	0	0	0	0	0	0	0	0	1	1	0	0	0	0	0	0	0	0	0
7	7	7	7	7	7	7	6	7	7	7	7	7	4	2	5	7	6	7	4	7	4	7	4
6	6	6	7	7	7	7	6	6	7	5	6	6	6	3	2	6	5	6	5	5	5	7	5
7	7	7	7	7	7	6	6	7	7	6	6	7	4	3	4	7	6	7	7	7	6	7	7
4	6	6	7	7	7	7	7	6	7	7	6	7	4	3	4	7	5	7	6	6	6	6	5
4	6	6	6	7	7	7	7	6	7	7	6	7	3	3	1	6	5	7	6	6	6	6	5
4	6	7	6	7	7	7	7	6	7	7	7	7	2	2	1	7	5	6	7	7	7	7	7
2	2	2	4	6	6	5	5	3	5	5	4	3	3	3	3	4	3	5	0	4	5	5	4
6	6	6	7	7	7	7	7	7	7	7	7	7	3	2	4	7	6	7	4	5	6	6	5
6	6	6	7	7	7	7	7	7	7	7	7	7	2	2	2	7	6	7	4	5	6	6	5
1	6	0	7	7	6	7	5	5	7	7	7	4	4	3	1	5	6	0	0	5	5	0	4
3	6	4	7	7	6	7	7	7	7	7	7	6	5	3	5	7	5	6	7	7	7	6	7
3	3	2	6	6	6	4	6	4	5	5	5	5	4	2	2	5	5	4	5	5	5	4	5
5	6	6	6	6	6	6	6	5	6	6	6	6	7	3	5	6	6	6	6	6	6	6	6
4	4	5	5	6	6	7	6	7	7	7	7	7	2	2	3	7	5	7	5	4	5	6	4
6	7	5	2	4	5	7	5	7	7	5	5	4	6	3	5	5	3	5	5	4	2	6	4
3	5	5	6	5	6	6	4	3	7	4	4	5	4	2	3	5	5	5	0	4	4	0	6
0	4	0	0	0	0	0	0	0	0	0	0	0	1	1	0	0	0	0	0	0	0	0	0
5	6	4	6	6	6	6	6	6	6	6	6	6	4	2	2	6	4	5	4	5	4	5	6
4	4	4	7	7	6	6	6	4	6	6	6	5	1	1	3	6	4	4	6	5	5	5	6
4	6	6	0	6	6	6	6	5	7	6	5	6	2	3	1	6	6	6	0	6	5	7	6
5	6	6	6	6	6	6	6	6	6	6	6	6	4	2	4	6	5	6	4	6	4	4	6
6	6	6	6	6	6	6	6	6	6	5	6	6	4	3	2	6	6	6	6	6	6	5	6
6	4	4	6	6	6	6	6	6	6	6	6	6	4	3	1	6	6	6	6	4	6	6	4
4	4	5	6	6	6	6	6	5	6	6	6	6	4	2	4	6	4	4	4	4	4	6	4
6	6	6	6	6	6	7	6	6	7	6	6	6	5	3	7	6	6	7	6	6	6	7	6
6	7	7	7	7	6	7	6	6	7	5	6	6	5	3	2	6	7	7	0	7	7	6	7
6	3	6	7	7	7	7	7	5	7	6	5	6	5	3	7	6	5	6	4	3	4	6	4
6	7	6	6	6	6	6	6	6	6	6	6	6	4	3	3	6	4	6	6	6	6	6	6
3	3	5	5	5	6	6	6	4	6	5	6	5	3	3	7	4	5	6	4	3	4	6	4
4	4	5	6	5	6	6	6	4	6	6	5	4	4	2	2	5	5	5	4	4	4	4	4
3	4	4	6	5	4	6	4	4	6	4	6	6	3	2	1	4	4	4	4	4	4	4	4
0	5	0	0	0	0	0	0	0	0	0	0	0	1	1	0	0	0	6	0	0	0	5	0
7	7	7	7	7	7	7	7	7	7	7	7	7	7	3	7	7	7	7	6	7	7	7	7
7	5	5	7	7	7	7	7	7	7	7	7	7	4	3	2	7	7	7	6	6	7	6	7
6	6	7	7	6	7	7	7	7	7	7	7	7	4	3	4	7	7	6	5	4	4	6	7
6	6	7	6	7	7	7	6	7	6	7	6	7	4	3	4	7	7	6	5	4	4	6	7
6	5	6	6	6	6	6	6	5	6	6	6	6	2	2	3	6	5	6	6	6	6	6	5
6	5	4	6	6	6	4	4	5	6	7	6	5	4	3	6	4	0	0	0	0	0	7	0
4	7	6	6	6	7	7	6	3	7	5	7	6	5	4	1	5	4	6	6	6	5	6	4
4	6	6	4	6	4	6	4	4	6	6	4	4	4	3	4	6	6	6	4	4	6	6	4
6	6	5	7	7	7	6	6	4	6	6	7	7	4	3	3	6	5	6	6	6	6	4	6
2	4	4	5	6	3	0	4	2	6	5	6	2	4	3	3	2	4	3	5	3	4	4	5
6	7	7	6	6	6	6	7	6	7	6	6	6	3	3	4	6	0	7	7	5	6	6	5
6	3	6	6	6	6	5	6	5	4	4	6	6	2	2	1	7	6	7	0	0	0	6	6
6	3	6	5	5	6	5	5	5	6	4	4	6	4	3	1	7	6	7	0	0	0	6	6
4	4	5	7	7	6	6	6	6	6	0	6	6	3	2	1	6	6	7	7	7	6	6	4
2	4	6	7	7	6	4	6	4	6	6	6	6	5	3	5	5	4	4	4	4	4	5	2
6	0	0	6	6	6	6	5	7	6	7	6	7	4	2	2	7	6	6	6	6	6	6	6
5	7	4	7	7	6	4	6	4	6	4	6	5	3	3	2	4	5	6	6	4	4	5	4
3	6	5	5	3	5	5	5	5	6	6	5	5	2	2	3	5	5	5	0	5	5	5	5
6	6	6	6	6	6	6	6	6	6	7	6	6	6	3	6	6	6	6	6	6	6	6	6
5	5	6	6	6	6	6	7	6	7	6	7	7	6	3	3	7	7	6	0	5	6	6	6
5	4	5	7	6	6	7	6	6	7	6	5	6	5	3	5	6	4	5	5	4	7	6	4
6	7	6	7	7	6	6	6	6	7	7	7	6	5	3	3	6	4	6	5	6	6	6	6
3	6	5	6	7	5	6	6	4	6	5	6	5	4	2	4	4	4	5	5	5	5	4	5
3	3	3	5	6	6	6	4	5	4	5	5	5	4	3	2	5	4	4	3	4	4	4	3
2	2	1	6	6	5	5	5	3	6	3	5	3	4	3	2	6	4	4	4	3	4	4	2
6	5	6	7	7	7	7	7	6	7	6	6	6	6	3	4	6	4	6	5	6	6	4	5
7	6	6	7	7	6	6	7	6	7	6	7	7	4	3	4	7	7	7	6	6	6	7	6
4	6	4	6	6	6	6	6	5	7	6	5	6	5	2	3	6	6	6	4	5	4	6	4
6	5	6	6	6	6	7	5	5	7	4	5	6	5	3	4	7	7	7	6	5	5	5	6
5	5	6	5	6	6	6	6	6	5	6	6	6	5	3	4	6	6	6	5	6	6	6	6
4	3	3	6	6	4	4	3	4	4	4	4	6	6	4	6	4	4	6	5	4	4	6	5
6	3	6	7	7	6	6	7	6	7	7	6	4	5	2	5	6	4	6	4	4	6	0	4
6	6	6	7	7	6	6	7	7	7	7	6	6	5	3	6	7	6	6	6	6	5	6	5
5	6	7	7	7	7	7	7	7	7	7	7	7	6	3	4	7	7	7	7	6	5	7	7
6	6	7	7	3	6	6	5	6	5	6	5	5	6	3	8	6	6	6	6	6	6	5	6
7	7	7	7	7	7	7	7	7	7	7	7	7	5	3	4	7	7	7	7	7	7	7	7
7	7	7	7	7	7	7	7	7	7	7	7	7	5	3	3	7	7	7	7	7	7	7	7
2	2	2	6	6	6	6	6	6	6	6	6	6	5	3	3	6	3	6	2	6	6	4	2
5	4	4	7	7	6	7	6	6	6	6	6	6	3	2	2	7	7	6	6	7	6	6	7
5	3	3	6	6	6	7	7	6	6	6	6	6	4	2	3	6	4	6	4	4	6	4	6
7	6	7	7	7	7	7	7	7	7	5	7	7	3	3	6	7	7	6	6	6	6	7	6
6	6	6	6	6	6	7	7	6	6	6	6	6	4	3	3	6	6	6	6	6	6	6	6
7	7	7	7	7	7	7	7	7	7	7	7	7	6	3	6	7	7	6	4	5	6	6	6
6	0	6	6	6	6	6	6	6	6	6	6	6	7	3	4	6	4	6	6	6	6	6	6
5	5	6	6	6	7	6	6	6	7	7	6	6	5	2	3	7	6	6	6	6	6	6	6
6	5	6	5	5	7	7	3	7	7	6	6	6	6	2	4	7	6	6	6	5	5	6	6
3	6	5	6	6	4	6	3	5	6	6	5	3	4	3	4	6	6	6	0	5	0	6	4
6	4	6	7	7	7	6	6	7	6	6	6	6	2	2	3	6	0	6	0	2	6	0	2
2	6	6	6	6	6	6	6	6	6	5	4	4	4	3	5	6	6	6	3	3	4	5	4
2	6	6	6	6	6	6	6	6	6	5	6	6	4	3	5	6	6	6	3	5	4	5	4
2	4	6	6	6	3	6	5	6	6	6	6	6	5	2	1	6	6	6	6	4	4	6	2
4	6	6	6	6	4	6	4	4	6	4	6	6	3	3	3	6	4	4	0	0	4	4	4
2	2	2	2	2	3	3	2	2	3	2	3	3	3	2	2	3	2	2	2	2	2	2	2
6	6	6	5	6	6	6	6	6	6	6	6	6	4	3	5	6	4	6	5	4	4	6	5
6	6	6	4	4	6	6	6	6	6	6	6	6	2	2	0	6	5	6	7	7	6	5	6
6	7	7	7	7	7	7	7	7	7	7	7	7	5	3	5	7	7	7	7	7	7	7	7
6	6	6	6	6	6	7	6	6	6	6	7	7	5	3	4	7	7	7	7	7	6	6	7
6	6	6	6	6	6	6	7	6	6	6	6	6	8	5	7	6	6	6	6	6	6	6	6
4	6	5	4	4	6	7	5	6	6	6	7	7	6	2	2	6	6	6	4	5	4	6	5
6	6	6	6	6	6	6	7	6	6	6	6	6	5	3	6	6	6	6	6	6	6	6	6
6	6	6	7	6	7	6	7	7	6	6	6	6	5	3	5	6	6	6	6	6	6	6	6
7	5	5	7	7	7	7	6	7	7	7	7	7	5	3	3	6	7	7	7	6	7	6	7
7	6	6	6	7	7	7	6	5	7	5	7	5	4	3	3	6	7	6	5	6	5	6	5
6	6	6	6	6	7	5	6	6	7	7	6	7	5	3	3	6	6	7	6	6	7	6	7
6	5	6	7	7	6	6	5	7	7	7	7	7	6	3	4	7	6	7	7	7	6	7	7
5	5	6	6	6	6	6	5	6	4	7	6	6	4	2	3	6	6	6	6	6	6	6	6
6	4	6	6	6	6	6	6	6	6	6	6	6	4	3	6	6	6	6	6	5	6	6	6
5	5	6	6	6	3	6	6	5	7	5	6	6	5	3	4	6	6	6	5	6	5	5	5
6	0	6	6	6	6	6	6	6	6	6	6	6	6	3	3	6	5	6	4	4	4	0	4
6	6	7	6	6	6	6	6	6	6	6	6	6	4	3	4	3	6	7	5	6	4	5	5
6	6	7	7	7	4	7	6	7	7	7	7	7	5	2	4	6	7	7	4	4	6	6	7
6	6	6	7	5	7	7	7	6	5	4	6	5	5	3	4	7	6	6	7	7	7	6	6
6	6	7	7	7	7	7	7	6	6	6	6	6	6	4	7	6	7	7	6	5	6	7	6
1	1	1	6	6	3	7	3	4	7	4	5	5	7	3	5	4	1	6	7	7	7	4	3
2	6	6	5	6	7	7	7	6	6	6	5	6	6	3	3	6	6	6	5	5	5	5	5
3	6	6	4	4	6	6	6	5	6	3	4	4	3	3	5	4	6	6	4	6	6	6	7
7	7	7	7	7	7	7	7	5	7	6	7	7	4	3	4	7	7	6	7	6	0	6	7
5	6	6	6	6	6	6	6	6	7	6	7	7	4	3	3	6	6	6	6	6	6	6	6
5	5	5	6	6	6	6	6	6	6	5	6	6	4	4	2	6	5	6	5	5	5	5	5
6	4	6	6	6	6	6	6	6	6	6	6	4	4	3	2	6	4	6	6	6	6	6	4
4	4	5	5	5	6	6	6	4	6	4	6	6	5	3	4	5	4	4	3	3	4	6	3
7	7	7	7	7	7	7	7	7	7	7	7	6	6	3	4	7	7	6	5	5	6	6	5
2	6	6	6	6	7	7	7	7	7	6	7	7	6	3	7	7	6	7	6	6	6	6	5
6	6	6	6	6	6	6	6	6	6	5	6	6	6	3	6	6	5	6	6	6	6	6	6
6	4	6	6	6	6	6	6	4	6	4	6	5	4	3	7	5	6	4	4	5	6	6	4
6	6	6	7	7	6	7	7	7	7	6	6	6	4	3	3	6	6	6	6	6	6	6	5
6	6	7	7	7	7	7	6	7	6	6	7	7	4	3	2	6	7	7	6	6	6	6	6
6	6	6	6	7	6	6	6	6	7	7	6	4	5	2	2	6	0	0	0	0	0	0	2
5	5	6	6	6	7	6	5	7	7	6	6	6	6	3	5	6	7	7	7	7	6	7	6
6	6	6	6	6	6	6	6	5	6	6	6	6	6	3	5	5	6	6	0	6	6	6	4
4	3	4	6	5	5	6	6	3	6	4	4	5	5	3	4	6	3	4	4	3	4	4	4
2	5	5	4	6	6	7	2	7	6	6	4	6	4	2	1	7	5	2	0	4	4	4	5
2	5	5	6	6	6	6	2	6	6	6	4	6	4	2	2	7	5	2	0	4	4	4	5
6	5	6	7	7	6	7	6	5	7	6	5	6	5	3	4	6	4	7	0	4	0	4	3
3	5	6	7	7	6	7	6	4	7	6	5	6	5	3	4	6	6	6	6	7	6	6	3
7	6	6	6	7	7	7	6	6	7	6	6	5	6	3	2	7	6	6	7	6	6	5	6
4	6	6	6	6	6	6	5	4	6	6	6	6	5	3	4	6	6	6	5	6	6	6	6
1	1	1	7	7	6	6	3	6	6	6	1	1	3	2	5	1	3	6	6	6	4	5	0
7	7	7	7	7	7	7	7	6	7	7	6	7	6	4	9	7	7	7	7	6	6	7	7
6	6	6	7	7	7	7	7	7	7	7	7	7	4	3	7	7	6	7	4	7	7	7	5
7	6	6	7	7	6	7	7	2	6	6	3	3	7	3	8	6	5	6	2	4	6	6	6
7	7	7	7	7	7	7	7	7	7	7	7	7	7	3	8	7	7	7	7	7	7	7	7
2	4	2	6	6	6	6	2	6	6	6	6	4	5	4	6	4	4	5	6	6	4	4	6
6	3	5	6	6	7	7	7	6	7	3	7	5	5	3	5	6	6	6	4	6	6	4	6
6	6	6	6	6	6	6	6	6	6	6	6	6	3	4	5	6	6	6	6	6	6	6	6
4	4	4	6	5	4	5	2	4	5	5	4	4	8	3	7	4	5	5	5	4	5	6	4
6	6	6	6	6	5	6	6	6	6	6	6	6	6	4	6	6	6	6	6	6	6	6	6
6	6	6	6	6	6	7	6	6	6	6	6	6	6	4	2	6	6	6	6	6	6	6	6
5	6	5	7	7	7	6	6	6	6	6	7	7	5	3	4	6	6	6	6	7	4	5	6
6	6	6	6	6	5	4	6	3	6	6	5	5	5	3	1	6	6	5	4	4	4	5	4
4	5	6	6	6	6	7	7	6	7	5	5	4	7	2	3	4	6	6	5	5	5	6	6
6	6	6	6	6	6	6	6	6	6	6	4	4	5	5	4	6	4	7	0	0	7	0	0
6	3	6	6	6	2	5	5	6	6	4	6	6	7	3	5	7	4	6	6	5	5	4	5
4	4	5	6	6	5	6	6	3	5	6	6	2	4	2	1	3	4	4	4	6	6	6	6
4	6	6	2	2	5	5	5	2	6	4	4	2	4	3	4	4	5	6	5	5	5	5	5
4	4	4	4	4	4	4	4	5	4	4	4	5	6	2	1	4	4	4	4	4	4	4	4
5	5	5	6	5	4	6	3	5	5	3	5	5	4	3	3	6	6	6	6	5	5	5	6
2	4	2	4	3	1	4	1	2	4	4	2	3	7	3	5	1	4	4	1	2	4	1	0
6	6	6	6	6	5	5	5	5	5	4	4	4	6	3	6	6	5	5	4	4	4	5	5
5	2	2	6	6	6	5	6	1	6	5	5	2	8	5	9	1	5	5	2	2	5	5	2
2	2	2	3	3	2	2	2	2	6	3	5	2	6	5	4	2	2	2	1	2	2	2	2
7	7	7	7	7	7	7	7	7	7	7	7	6	6	3	5	7	7	7	2	7	6	7	6
3	6	5	3	3	3	5	5	3	6	5	5	5	7	3	6	3	3	4	4	3	4	5	4
2	2	2	5	5	5	6	5	5	6	6	6	5	5	3	2	6	6	6	6	6	6	5	2
6	6	7	3	2	3	6	5	2	5	4	4	2	1	1	1	4	4	6	6	6	6	6	6
6	6	6	6	6	6	6	6	6	6	6	5	6	5	3	4	6	6	6	7	6	6	6	6
5	6	5	6	6	6	6	6	5	6	6	6	6	5	2	2	6	6	6	4	6	5	6	6
6	6	6	7	7	6	7	6	5	7	7	6	7	4	2	5	6	7	7	4	4	6	6	7
7	5	7	7	7	5	7	7	7	7	5	7	7	4	2	1	7	7	7	7	7	7	7	7
6	6	6	6	6	6	6	6	6	6	3	6	6	5	2	4	6	6	6	6	6	6	6	6
7	4	7	6	6	7	6	7	6	7	7	7	7	5	2	4	7	4	6	0	6	6	6	0
4	6	6	6	6	6	6	6	6	5	0	4	6	3	2	2	6	4	6	0	4	4	6	6
6	6	6	6	6	3	7	7	5	7	6	5	6	3	2	4	6	3	5	4	4	4	6	4
6	6	6	6	6	6	6	6	6	6	6	6	6	8	3	3	6	4	6	4	6	4	6	6
6	0	4	7	7	7	7	5	5	7	7	6	7	4	3	6	6	5	7	7	7	7	6	4
5	5	5	6	6	5	7	5	6	6	7	6	6	5	2	2	6	0	6	0	5	0	0	6
0	0	0	0	1	0	0	0	0	0	0	0	0	5	3	4	0	0	0	0	0	0	0	0
7	7	7	7	7	7	7	7	7	7	7	7	7	6	2	3	7	7	7	7	7	7	5	7
